# Supplementary material for: A Synergistic Approach with Doxycycline and Spirulina Extracts in DNBS-Induced Colitis: Enhancing Remission and Controlling Relapse
Source: J Xenobiot. 2025 Oct 3;15(5):160. doi: 10.3390/jox15050160 (PMC12565093; doi:10.3390/jox15050160)
Supplement: Supplementary file 1 [file jox-15-00160-s001.zip]

Archive with 1 entries (1 files):
- jox-3748073-supplementary.pdf
